# Supplementary material for: Serological Distribution of Salmonella enterica subsp. Isolated from Feces of Domesticated Crested Gecko (Correlophus ciliates) in Busan Province, South Korea
Source: Life (Basel). 2025 Mar 5;15(3):405. doi: 10.3390/life15030405 (PMC11944151; doi:10.3390/life15030405)
Supplement: Supplementary file 1 [file life-15-00405-s001.zip]

Archive with 1 entries (1 files):
- life-3438300-supplementary.pdf
